# Supplementary material for: Chloroplast protein StFC-II was manipulated by a Phytophthora effector to enhance host susceptibility
Source: Hortic Res. 2024 May 28;11(7):uhae149. doi: 10.1093/hr/uhae149 (PMC11237190; doi:10.1093/hr/uhae149)
Supplement: Web_Material_uhae149 [file web_material_uhae149.zip]

Archive with 1 entries (1 files):
- Supplementary Data.rar
